# Supplementary material for: Effects of Brassinosteroid on the Physiological Changes on Two Varieties of Tea Plants Under Salt Stress
Source: Int J Mol Sci. 2024 Dec 15;25(24):13445. doi: 10.3390/ijms252413445 (PMC11677880; doi:10.3390/ijms252413445)
Supplement: Supplementary file 1 [file ijms-25-13445-s001.zip]

Archive with 1 entries (1 files):
- ijms-3333669-supplementary.pdf
